# Supplementary material for: The Effect of Cushioned Centrifugation, with and without Enzymatic Reduction of Viscosity, on the Motility Pattern and Kinematic Parameters of Dromedary Camel Bull Spermatozoa
Source: Animals (Basel). 2023 Aug 22;13(17):2685. doi: 10.3390/ani13172685 (PMC10487258; doi:10.3390/ani13172685)
Supplement: Supplementary file 1 [file animals-13-02685-s001.zip]

Archive with 3 entries (3 files):
- Monaco et al_2023_Suppl. Table S2.pdf
- Monaco et al_2023_Suppl. Table S3.pdf
- Monaco et al_2023_Suppl. Table S1.pdf
